# Supplementary material for: Human Keratinocytes Inhibit CD4+ T-Cell Proliferation through TGFB1 Secretion and Surface Expression of HLA-G1 and PD-L1 Immune Checkpoints
Source: Cells. 2021 Jun 8;10(6):1438. doi: 10.3390/cells10061438 (PMC8227977; doi:10.3390/cells10061438)
Supplement: Supplementary file 1 [file cells-10-01438-s001.zip]

Archive with 1 entries (1 files):
- cells-1236076-supplementary.pdf
